# Supplementary material for: ﻿Maesaflabellifera (Primulaceae), a new species from southeast Yunnan, China
Source: PhytoKeys. 2024 Oct 30;248:189–97. doi: 10.3897/phytokeys.248.135449 (PMC11541097; doi:10.3897/phytokeys.248.135449)
Supplement: XML Treatment for Maesa flabellifera [file phytokeys.248.135449-treatment1.xml]

<!DOCTYPE tp:taxon-treatment
  PUBLIC "-//TaxonX//DTD Taxonomic Treatment Publishing DTD v0 20100105//EN" "tax-treatment-NSO.dtd">
<tp:taxon-treatment xmlns:tp="http://www.plazi.org/taxpub"><tp:treatment-meta><kwd-group><label>Taxon classification</label><kwd>
              <named-content content-type="kingdom">Plantae</named-content>
            </kwd><kwd>
              <named-content content-type="order">Ericales</named-content>
            </kwd><kwd>
              <named-content content-type="family">Primulaceae</named-content>
            </kwd></kwd-group><mixed-citation publication-type="journal"><person-group><name><surname>Wei</surname><given-names>Dan</given-names></name><name><surname>Xu</surname><given-names>Yuan</given-names></name><name><surname>Hao</surname><given-names>Gang</given-names></name><name><surname>Utteridge</surname><given-names>Timothy M. A.</given-names></name></person-group><article-title>﻿<italic><tp:taxon-name><tp:taxon-name-part taxon-name-part-type="genus" reg="Maesa">Maesa</tp:taxon-name-part><tp:taxon-name-part taxon-name-part-type="species" reg="flabellifera">flabellifera</tp:taxon-name-part></tp:taxon-name></italic> (<tp:taxon-name><tp:taxon-name-part taxon-name-part-type="family">Primulaceae</tp:taxon-name-part></tp:taxon-name>), a new species from southeast Yunnan, China</article-title><source>PhytoKeys</source><day>30</day><month>10</month><year>2024</year><volume>248</volume><fpage>189</fpage><lpage>197</lpage><pub-id pub-id-type="doi">10.3897/phytokeys.248.135449</pub-id></mixed-citation></tp:treatment-meta><tp:nomenclature><label>﻿</label><tp:taxon-name>
            <object-id xmlns:xlink="http://www.w3.org/1999/xlink" content-type="arpha" xlink:type="simple">EFA7FDC3-DA4D-561C-B40C-824B45CB7B75</object-id>
            <tp:taxon-name-part taxon-name-part-type="genus" reg="Maesa">Maesa</tp:taxon-name-part>
            <tp:taxon-name-part taxon-name-part-type="species" reg="flabellifera">flabellifera</tp:taxon-name-part>
            <object-id xmlns:xlink="http://www.w3.org/1999/xlink" content-type="ipni" xlink:type="simple">urn:lsid:ipni.org:names:77351092-1</object-id>
          </tp:taxon-name><tp:taxon-authority>D.Wei, G.Hao &amp; Utteridge</tp:taxon-authority><tp:taxon-status xmlns:xlink="http://www.w3.org/1999/xlink" xlink:type="simple">sp. nov.</tp:taxon-status><xref ref-type="fig" rid="F1">Figs 1</xref><xref ref-type="fig" rid="F2">, 2</xref></tp:nomenclature><tp:treatment-sec sec-type="material" id="SECID0EVJAC"><title>Type.</title><p>China • Yunnan Province: Honghe Prefecture, Pingbian County, Dawei Mountain National Nature Reserve; <named-content xmlns:xlink="http://www.w3.org/1999/xlink" content-type="dwc:verbatimCoordinates" xlink:type="simple"><named-content content-type="geo-json" specific-use="{&#34;type&#34;:&#34;Point&#34;,&#34;coordinates&#34;:[103.690000,22.930000]}" id="NCID0E5JAC" xlink:type="simple">22.93, 103.69</named-content></named-content>; 1871 m alt.; 26 February 2021 (fl.); <italic>D. Wei et al. Xu210531</italic> (Holotype: IBSC! barcode IBSC1025516).</p></tp:treatment-sec><tp:treatment-sec sec-type="diagnosis" id="SECID0EFKAC"><title>Diagnosis.</title><p><italic><tp:taxon-name><tp:taxon-name-part taxon-name-part-type="genus" reg="Maesa">Maesa</tp:taxon-name-part><tp:taxon-name-part taxon-name-part-type="species" reg="flabellifera">flabellifera</tp:taxon-name-part></tp:taxon-name></italic> is morphologically similar to <italic><tp:taxon-name><tp:taxon-name-part taxon-name-part-type="genus" reg="Maesa">M.</tp:taxon-name-part><tp:taxon-name-part taxon-name-part-type="species" reg="permollis">permollis</tp:taxon-name-part></tp:taxon-name></italic>, but clearly differs from the latter in the indumentum (lacking hairs vs. rusty hirsute hairs present), inflorescence structure (panicles 4.0−6.5 cm long with 7−16 branches vs. racemes or panicles 1−3 cm long with up to 3 branches). It is also similar to <italic><tp:taxon-name><tp:taxon-name-part taxon-name-part-type="genus" reg="Maesa">M.</tp:taxon-name-part><tp:taxon-name-part taxon-name-part-type="species" reg="kurzii">kurzii</tp:taxon-name-part></tp:taxon-name></italic>, but can be distinguished by the indumentum (lacking hairs vs. presence of rusty tomentose and strigose hairs) and lamina texture (membranaceous vs. chartaceous).</p><fig id="F1" position="float" orientation="portrait"><object-id xmlns:xlink="http://www.w3.org/1999/xlink" content-type="doi" xlink:type="simple">10.3897/phytokeys.248.135449.figure1</object-id><object-id xmlns:xlink="http://www.w3.org/1999/xlink" content-type="arpha" xlink:type="simple">DBCF74A7-EFF1-537A-9730-F2EA486D577F</object-id><label>Figure 1.</label><caption><p>Holotype of <italic><tp:taxon-name><tp:taxon-name-part taxon-name-part-type="genus" reg="Maesa">Maesa</tp:taxon-name-part><tp:taxon-name-part taxon-name-part-type="species" reg="flabellifera">flabellifera</tp:taxon-name-part></tp:taxon-name></italic> D.Wei, G.Hao &amp; Utteridge, sp. nov. (<italic>D. Wei et al. Xu210531</italic>, IBSC1025516, IBSC).</p></caption><graphic xmlns:xlink="http://www.w3.org/1999/xlink" xlink:href="phytokeys-248-189_article-135449__-g001.jpg" position="float" orientation="portrait" xlink:type="simple" id="oo_1163861.jpg"><uri content-type="original_file" xlink:type="simple">https://binary.pensoft.net/fig/1163861</uri></graphic></fig></tp:treatment-sec><tp:treatment-sec sec-type="description" id="SECID0EGMAC"><title>Description.</title><p>Large shrub, up to 2.5 m tall. <bold><italic>Indumentum</italic></bold> all parts lacking hairs, scales present on leaves, inflorescences and fruits, scales peltate, black, ± sessile, circular with irregular margins. <bold><italic>Branches</italic></bold> dark green with scattered lenticels, sparsely scaly. <bold><italic>Leaves</italic></bold> lamina broadly elliptic to obovate, 15−35 cm long, 6−20 cm wide, membranaceous, dark green above, pale grey-green below, adaxial and abaxial surface sparsely scaly; base obtuse to cuneate; margins serrulate-serrate with 20−34 teeth on each side; apex acuminate to obtuse, sometimes emarginate; mid-rib sparsely scaly adaxially and abaxially; secondary veins 10−18 pairs, craspedodromous; densely longitudinally glandular lines; petiole 1.5−3.0 cm long, sparsely scaly. <bold><italic>Staminate inflorescences</italic></bold> lateral (axillary), sometimes terminal, panicles, with 7−16 branches, 4.0−6.5 cm long, axis scaly; pedicels 0.5−1.5 mm long; bracts ovate, 1.20−1.65 mm long, scaly to densely scaly, margins entire, apex acute; bracteoles ± opposite, inserted at the base of the hypanthium, triangular, 0.90−1.35 mm long, 0.4−0.6 mm wide, apex acute, margins entire, scaly. <bold><italic>Staminate flowers</italic></bold> pentamerous, white; calyx lobes triangular, 1.25−1.60 mm long, 0.70−1.05 mm wide, margins entire, apex acute to rounded; corolla tube 1.9−2.3 mm long, corolla lobes broadly triangular, 1.45−1.55 mm long, 1.5−1.8 mm wide, margins entire, apex rounded; stamens 5, arising 0.8−1.0 mm from the base of the corolla, filaments 1.14−1.37 mm long, anthers 0.59−0.69 mm long; hypanthium 0.75−1.20 mm long, scaly to sparsely scaly; style 1.5−2.0 mm long, stigma ± 3-lobed. <bold><italic>Pistillate inflorescences and flowers</italic></bold> not seen. <bold><italic>Fruits</italic></bold> sub-globose, ca. 3.5 mm long, ca. 3 mm in diameter, scaly to sparsely scaly; pedicels at fruiting 0.50−1.66 mm long; bracteoles remaining ± opposite at the base of the fruit; persistent calyx lobes non-overlapping.</p><fig id="F2" position="float" orientation="portrait"><object-id xmlns:xlink="http://www.w3.org/1999/xlink" content-type="doi" xlink:type="simple">10.3897/phytokeys.248.135449.figure2</object-id><object-id xmlns:xlink="http://www.w3.org/1999/xlink" content-type="arpha" xlink:type="simple">27E2B75C-5DFB-59BD-9A7F-5406E5201344</object-id><label>Figure 2.</label><caption><p><italic><tp:taxon-name><tp:taxon-name-part taxon-name-part-type="genus" reg="Maesa">Maesa</tp:taxon-name-part><tp:taxon-name-part taxon-name-part-type="species" reg="flabellifera">flabellifera</tp:taxon-name-part></tp:taxon-name></italic><bold>A</bold> habitat <bold>B</bold> habit <bold>C</bold> node with petiole and base of inflorescence <bold>D</bold> abaxial and adaxial surfaces of leaf <bold>E</bold> inflorescence <bold>F</bold> bract (borne at base of pedicel) and bracteole (borne at base of the hypanthium) <bold>G</bold> flower after removal of corolla <bold>H</bold> corolla from G, opened flat <bold>I</bold> Infructescences.</p></caption><graphic xmlns:xlink="http://www.w3.org/1999/xlink" xlink:href="phytokeys-248-189_article-135449__-g002.jpg" position="float" orientation="portrait" xlink:type="simple" id="oo_1163862.jpg"><uri content-type="original_file" xlink:type="simple">https://binary.pensoft.net/fig/1163862</uri></graphic></fig></tp:treatment-sec><tp:treatment-sec sec-type="distribution" id="SECID0ELOAC"><title>Distribution and habitat.</title><p>According to the specimens examined and the recent field investigations, <italic><tp:taxon-name><tp:taxon-name-part taxon-name-part-type="genus" reg="Maesa">Maesa</tp:taxon-name-part><tp:taxon-name-part taxon-name-part-type="species" reg="flabellifera">flabellifera</tp:taxon-name-part></tp:taxon-name></italic> is presently found in Honghe Prefecture, Yunnan Province (Map <xref ref-type="fig" rid="F3">1</xref>). It is common in evergreen broad-leaved mixed forests at elevations of 1500−2200 m.</p></tp:treatment-sec><tp:treatment-sec sec-type="phenology" id="SECID0EAPAC"><title>Phenology.</title><p>Flowering from January to March, fruiting from April to December.</p></tp:treatment-sec><tp:treatment-sec sec-type="etymology" id="SECID0EFPAC"><title>Etymology.</title><p>The specific epithet ‘<italic><tp:taxon-name><tp:taxon-name-part taxon-name-part-type="genus" reg="Maesa"/><tp:taxon-name-part taxon-name-part-type="species" reg="flabellifera">flabellifera</tp:taxon-name-part></tp:taxon-name></italic>’ is derived from the Latin ‘flabella’ and ‘fera’ to refer to its inflorescence with 7−16 branches of almost equal length and spreading, looking like a branching fan.</p></tp:treatment-sec><tp:treatment-sec sec-type="Vernacular name" id="SECID0EVPAC"><title>Vernacular name.</title><p>Chinese Mandarin: shan xing du jing shan (扇形杜茎山).</p></tp:treatment-sec><tp:treatment-sec sec-type="Preliminary conservation status" id="SECID0E1PAC"><title>Preliminary conservation status.</title><p><italic><tp:taxon-name><tp:taxon-name-part taxon-name-part-type="genus" reg="Maesa">Maesa</tp:taxon-name-part><tp:taxon-name-part taxon-name-part-type="species" reg="flabellifera">flabellifera</tp:taxon-name-part></tp:taxon-name></italic> is widely distributed in southeast Yunnan. In the populations in the Dawei Mountain National Nature Reserves (43993 hm<sup>2</sup>) and Huanglian Mountain National Nature Reserves (65058 hm<sup>2</sup>), the habitats are well-protected and not threatened and individuals have been found locally common in each site. Based on currently available data, <italic><tp:taxon-name><tp:taxon-name-part taxon-name-part-type="genus" reg="Maesa">M.</tp:taxon-name-part><tp:taxon-name-part taxon-name-part-type="species" reg="flabellifera">flabellifera</tp:taxon-name-part></tp:taxon-name></italic> is preliminarily assessed as Least Concern (LC) according to IUCN Categories and Criteria (<xref ref-type="bibr" rid="B12">IUCN Standards and Petitions Committee 2024</xref>).</p></tp:treatment-sec><tp:treatment-sec sec-type="material" id="SECID0E6AAE"><title>Additional specimens examined (paratypes).</title><p>China, Yunnan, Honghe Prefecture • Yuanyang County, Xinjie Town; 1891 m alt.; 22 March 2023 (fl.); <italic>Wei et al. Xu231213</italic> (IBSC, barcode IBSC1025520) • Lüchun County, Huanglian Mountain National Nature Reserve; 1865 m alt.; 23 March 2023 (fl.); <italic>Wei et al. Xu231222</italic> (IBSC, barcode IBSC1025523) • Jinping County; 2192 m alt.; 16 January 2010 (fl.); <italic>Southeast Yunnan expedition</italic>. <italic>GBOWS956</italic> (KUN, barcode KUN1279679) • Pingbian County; 1520 m alt.; 23 November 2009 (fr.); <italic>Qian et al</italic>. <italic>Pbdws151</italic> (KUN, barcode KUN1339632).</p></tp:treatment-sec><tp:treatment-sec sec-type="notes" id="SECID0E5BAE"><title>Notes.</title><p>Based on a phylogenetic analysis of molecular data, a new infrageneric classification of <italic><tp:taxon-name><tp:taxon-name-part taxon-name-part-type="genus" reg="Maesa">Maesa</tp:taxon-name-part></tp:taxon-name></italic> was proposed, dividing it into five subgenera, based on distribution and morphological characters (<xref ref-type="bibr" rid="B17">Sumanon et al. 2023</xref>). The species-level tree shows a strong signal of geographical distribution for the new infrageneric classification. It is speculated that <italic><tp:taxon-name><tp:taxon-name-part taxon-name-part-type="genus" reg="Maesa">Maesa</tp:taxon-name-part><tp:taxon-name-part taxon-name-part-type="species" reg="flabellifera">flabellifera</tp:taxon-name-part></tp:taxon-name></italic> should be placed in the <tp:taxon-name><tp:taxon-name-part taxon-name-part-type="genus" reg="Maesa">Maesa</tp:taxon-name-part><tp:taxon-name-part taxon-name-part-type="infraspecific-rank">subg.</tp:taxon-name-part><tp:taxon-name-part taxon-name-part-type="subgenus" reg="Indicae">Indicae</tp:taxon-name-part></tp:taxon-name> Sumanon, Eiserhardt &amp; Utteridge, by far the most species-rich subgenus in China, with species of trees or shrubs mainly from the Asian Continent, since its morphology and distribution is consistent with this clade especially the leaf morphology, such as the serrulate-serrate margins.</p><fig id="F3" position="float" orientation="portrait"><object-id xmlns:xlink="http://www.w3.org/1999/xlink" content-type="doi" xlink:type="simple">10.3897/phytokeys.248.135449.map1</object-id><object-id xmlns:xlink="http://www.w3.org/1999/xlink" content-type="arpha" xlink:type="simple">EE4E0E51-D646-526D-8D21-2CBAB250210A</object-id><label>Map 1.</label><caption><p>Geographical distribution of <italic><tp:taxon-name><tp:taxon-name-part taxon-name-part-type="genus" reg="Maesa">Maesa</tp:taxon-name-part><tp:taxon-name-part taxon-name-part-type="species" reg="flabellifera">flabellifera</tp:taxon-name-part></tp:taxon-name></italic>.</p></caption><graphic xmlns:xlink="http://www.w3.org/1999/xlink" xlink:href="phytokeys-248-189_article-135449__-g003.jpg" position="float" orientation="portrait" xlink:type="simple" id="oo_1163863.jpg"><uri content-type="original_file" xlink:type="simple">https://binary.pensoft.net/fig/1163863</uri></graphic></fig><p><italic><tp:taxon-name><tp:taxon-name-part taxon-name-part-type="genus" reg="Maesa">Maesa</tp:taxon-name-part><tp:taxon-name-part taxon-name-part-type="species" reg="flabellifera">flabellifera</tp:taxon-name-part></tp:taxon-name></italic> belongs to the group of species with a longer corolla-tube. In the Flora Reipublicae Popularis Sinicae (<xref ref-type="bibr" rid="B7">Chen 1979</xref>), <italic><tp:taxon-name><tp:taxon-name-part taxon-name-part-type="genus" reg="Maesa">Maesa</tp:taxon-name-part></tp:taxon-name></italic> was divided into two sections based on the ratio of corolla-tube length to lobe length, namely <tp:taxon-name><tp:taxon-name-part taxon-name-part-type="genus" reg="Maesa">Maesa</tp:taxon-name-part><tp:taxon-name-part taxon-name-part-type="infraspecific-rank">sect.</tp:taxon-name-part><tp:taxon-name-part taxon-name-part-type="section" reg="Maesa">Maesa</tp:taxon-name-part></tp:taxon-name> and <tp:taxon-name><tp:taxon-name-part taxon-name-part-type="genus" reg="Maesa">M.</tp:taxon-name-part><tp:taxon-name-part taxon-name-part-type="infraspecific-rank">sect.</tp:taxon-name-part><tp:taxon-name-part taxon-name-part-type="section" reg="Doraena">Doraena</tp:taxon-name-part></tp:taxon-name> [Thunb.] Nakai. There are eight species with a long corolla-tube similar to <italic><tp:taxon-name><tp:taxon-name-part taxon-name-part-type="genus" reg="Maesa">M.</tp:taxon-name-part><tp:taxon-name-part taxon-name-part-type="species" reg="flabellifera">flabellifera</tp:taxon-name-part></tp:taxon-name></italic> in sect. <tp:taxon-name><tp:taxon-name-part taxon-name-part-type="genus" reg="Maesa"/><tp:taxon-name-part taxon-name-part-type="section" reg="Doraena">Doraena</tp:taxon-name-part></tp:taxon-name> [Thunb.] Nakai. This treatment was not adopted in the Flora of China (<xref ref-type="bibr" rid="B8">Chen and Pipoly 1996</xref>). Although the long corolla-tube is a good character for species-level identification as a ‘spot character’, the group is not monophyletic in the phylogenetic analysis (<xref ref-type="bibr" rid="B17">Sumanon et al. 2023</xref>) and is used here as a comparative tool.</p><p><italic><tp:taxon-name><tp:taxon-name-part taxon-name-part-type="genus" reg="Maesa">Maesa</tp:taxon-name-part><tp:taxon-name-part taxon-name-part-type="species" reg="flabellifera">flabellifera</tp:taxon-name-part></tp:taxon-name></italic> is unique within the long corolla-tube species group, differing from all others by the following characters: lacking hairs on all parts; leaves thick, membranaceous and broadly elliptic to obovate, 15−35 cm long and 8−20 cm wide; long paniculate inflorescences, up to 6.5 cm long, with 7−16 branches, each branch almost equal in length, looking like a branching fan arising from the leaf axils.</p><p>In the key to <italic><tp:taxon-name><tp:taxon-name-part taxon-name-part-type="genus" reg="Maesa">Maesa</tp:taxon-name-part></tp:taxon-name></italic> in the Flora of China (<xref ref-type="bibr" rid="B8">Chen and Pipoly 1996</xref>), <italic><tp:taxon-name><tp:taxon-name-part taxon-name-part-type="genus" reg="Maesa">M.</tp:taxon-name-part><tp:taxon-name-part taxon-name-part-type="species" reg="flabellifera">flabellifera</tp:taxon-name-part></tp:taxon-name></italic> would key out close to <italic><tp:taxon-name><tp:taxon-name-part taxon-name-part-type="genus" reg="Maesa">M.</tp:taxon-name-part><tp:taxon-name-part taxon-name-part-type="species" reg="permollis">permollis</tp:taxon-name-part></tp:taxon-name></italic> Kurz as they share the same leaf features and the long corolla-tube. However, <italic><tp:taxon-name><tp:taxon-name-part taxon-name-part-type="genus" reg="Maesa">M.</tp:taxon-name-part><tp:taxon-name-part taxon-name-part-type="species" reg="flabellifera">flabellifera</tp:taxon-name-part></tp:taxon-name></italic> is unlikely to be confused with <italic><tp:taxon-name><tp:taxon-name-part taxon-name-part-type="genus" reg="Maesa">M.</tp:taxon-name-part><tp:taxon-name-part taxon-name-part-type="species" reg="permollis">permollis</tp:taxon-name-part></tp:taxon-name></italic> by examination of the indumentum and inflorescence structure. Based on the herbarium and field observations, <italic><tp:taxon-name><tp:taxon-name-part taxon-name-part-type="genus" reg="Maesa">M.</tp:taxon-name-part><tp:taxon-name-part taxon-name-part-type="species" reg="permollis">permollis</tp:taxon-name-part></tp:taxon-name></italic> is conspicuously hairy throughout with rusty hirsute hairs and the inflorescences are short, dense clustering of numerous flowers, forming compact, many-flowered inflorescence clusters. Moreover, <italic><tp:taxon-name><tp:taxon-name-part taxon-name-part-type="genus" reg="Maesa">M.</tp:taxon-name-part><tp:taxon-name-part taxon-name-part-type="species" reg="flabellifera">flabellifera</tp:taxon-name-part></tp:taxon-name></italic> is found in higher elevations around 1500−2200 m, compared to <italic><tp:taxon-name><tp:taxon-name-part taxon-name-part-type="genus" reg="Maesa">M.</tp:taxon-name-part><tp:taxon-name-part taxon-name-part-type="species" reg="permollis">permollis</tp:taxon-name-part></tp:taxon-name></italic> which is encountered at lower elevations around 500−1600 m.</p><p>Compared to the other <italic><tp:taxon-name><tp:taxon-name-part taxon-name-part-type="genus" reg="Maesa">Maesa</tp:taxon-name-part></tp:taxon-name></italic> species with long corolla-tubes, <italic><tp:taxon-name><tp:taxon-name-part taxon-name-part-type="genus" reg="Maesa">M.</tp:taxon-name-part><tp:taxon-name-part taxon-name-part-type="species" reg="flabellifera">flabellifera</tp:taxon-name-part></tp:taxon-name></italic> is most similar to <italic><tp:taxon-name><tp:taxon-name-part taxon-name-part-type="genus" reg="Maesa">M.</tp:taxon-name-part><tp:taxon-name-part taxon-name-part-type="species" reg="kurzii">kurzii</tp:taxon-name-part></tp:taxon-name></italic>, sharing broadly elliptic to obovate leaves and long paniculate inflorescences. However, the indumentum and lamina texture make <italic><tp:taxon-name><tp:taxon-name-part taxon-name-part-type="genus" reg="Maesa">M.</tp:taxon-name-part><tp:taxon-name-part taxon-name-part-type="species" reg="flabellifera">flabellifera</tp:taxon-name-part></tp:taxon-name></italic> very distinctive and easily separated from <italic><tp:taxon-name><tp:taxon-name-part taxon-name-part-type="genus" reg="Maesa">M.</tp:taxon-name-part><tp:taxon-name-part taxon-name-part-type="species" reg="kurzii">kurzii</tp:taxon-name-part></tp:taxon-name></italic>, which has chartaceous leaves, usually rusty tomentose hairs throughout and inflorescences with rusty strigose hairs. Furthermore, the distributions of these two species are distinctly different and non-overlapping. <italic><tp:taxon-name><tp:taxon-name-part taxon-name-part-type="genus" reg="Maesa">Maesa</tp:taxon-name-part><tp:taxon-name-part taxon-name-part-type="species" reg="flabellifera">flabellifera</tp:taxon-name-part></tp:taxon-name></italic> is currently only known from southeast Yunnan, situated in Honghe Prefecture. <italic><tp:taxon-name><tp:taxon-name-part taxon-name-part-type="genus" reg="Maesa">Maesa</tp:taxon-name-part><tp:taxon-name-part taxon-name-part-type="species" reg="kurzii">kurzii</tp:taxon-name-part></tp:taxon-name></italic> is located within Myanmar. A detailed comparison of these three species is shown in Table <xref ref-type="table" rid="T1">1</xref>.</p><table-wrap id="T1" position="float" orientation="portrait"><label>Table 1.</label><caption><p>Morphological and ecological comparison between <italic><tp:taxon-name><tp:taxon-name-part taxon-name-part-type="genus" reg="Maesa">Maesa</tp:taxon-name-part><tp:taxon-name-part taxon-name-part-type="species" reg="flabellifera">flabellifera</tp:taxon-name-part></tp:taxon-name></italic> and its allies.</p></caption><table id="TID0EK4AE" rules="all"><tbody><tr><th rowspan="1" colspan="1">Features</th><th rowspan="1" colspan="1">
                    <italic>
                      <tp:taxon-name><tp:taxon-name-part taxon-name-part-type="genus" reg="Maesa">M.</tp:taxon-name-part><tp:taxon-name-part taxon-name-part-type="species" reg="flabellifera">flabellifera</tp:taxon-name-part></tp:taxon-name>
                    </italic>
                  </th><th rowspan="1" colspan="1">
                    <italic>
                      <tp:taxon-name><tp:taxon-name-part taxon-name-part-type="genus" reg="Maesa">M.</tp:taxon-name-part><tp:taxon-name-part taxon-name-part-type="species" reg="permollis">permollis</tp:taxon-name-part></tp:taxon-name>
                    </italic>
                  </th><th rowspan="1" colspan="1">
                    <italic>
                      <tp:taxon-name><tp:taxon-name-part taxon-name-part-type="genus" reg="Maesa">M.</tp:taxon-name-part><tp:taxon-name-part taxon-name-part-type="species" reg="kurzii">kurzii</tp:taxon-name-part></tp:taxon-name>
                    </italic>
                  </th></tr><tr><td rowspan="1" colspan="1">Indumentum</td><td rowspan="1" colspan="1">lacking hairs</td><td rowspan="1" colspan="1">rusty hirsute hairs</td><td rowspan="1" colspan="1">rusty tomentose and strigose hairs</td></tr><tr><td rowspan="1" colspan="1">Leaf texture</td><td rowspan="1" colspan="1">membranaceous</td><td rowspan="1" colspan="1">membranaceous</td><td rowspan="1" colspan="1">chartaceous</td></tr><tr><td rowspan="1" colspan="1">Inflorescence structure</td><td rowspan="1" colspan="1">panicles with 7−16 branches</td><td rowspan="1" colspan="1">racemes or panicles with up to 3 branches</td><td rowspan="1" colspan="1">panicles with 4−10 branches</td></tr><tr><td rowspan="1" colspan="1">Inflorescence length</td><td rowspan="1" colspan="1">4.0−6.5 cm</td><td rowspan="1" colspan="1">1−3 cm</td><td rowspan="1" colspan="1">3.0−4.5 cm</td></tr><tr><td rowspan="1" colspan="1">Elevation</td><td rowspan="1" colspan="1">1500−2200 m</td><td rowspan="1" colspan="1">500−1600 m</td><td rowspan="1" colspan="1">500−1000 m</td></tr></tbody></table></table-wrap></tp:treatment-sec><ref-list><ref id="B12"><mixed-citation xmlns:xlink="http://www.w3.org/1999/xlink" xlink:type="simple">IUCN Standards and Petitions Committee (<year>2024</year>) Guidelines for using the IUCN Red List categories and criteria. Version 16: Prepared by the Standards and Petitions Committee in March 2024.</mixed-citation></ref><ref id="B17"><mixed-citation xmlns:xlink="http://www.w3.org/1999/xlink" xlink:type="simple"><person-group><name name-style="western"><surname>Sumanon</surname><given-names>P</given-names></name><name name-style="western"><surname>Balslev</surname><given-names>H</given-names></name><name name-style="western"><surname>Utteridge</surname><given-names>TMA</given-names></name><name name-style="western"><surname>Eiserhardt</surname><given-names>WL</given-names></name></person-group> (<year>2023</year>) <article-title>A species-level phylogenetic framework and infrageneric classification for the genus <italic><tp:taxon-name><tp:taxon-name-part taxon-name-part-type="genus">Maesa</tp:taxon-name-part></tp:taxon-name></italic> (<tp:taxon-name><tp:taxon-name-part taxon-name-part-type="family">Primulaceae</tp:taxon-name-part></tp:taxon-name>).</article-title><source>Taxon</source><volume>72</volume>(<issue>4</issue>): <fpage>1</fpage>–<lpage>20</lpage>. <ext-link xlink:href="10.1002/tax.12991" ext-link-type="doi" xlink:type="simple">https://doi.org/10.1002/tax.12991</ext-link></mixed-citation></ref><ref id="B7"><mixed-citation xmlns:xlink="http://www.w3.org/1999/xlink" xlink:type="simple"><person-group><name name-style="western"><surname>Chen</surname><given-names>J</given-names></name></person-group> (<year>1979</year>) <tp:taxon-name><tp:taxon-name-part taxon-name-part-type="family">Myrsinaceae</tp:taxon-name-part></tp:taxon-name>. In: Chen J (Ed.) Flora Reipublicae Popularis Sinicae 58. Science Press, Beijing, 1−38.</mixed-citation></ref><ref id="B8"><mixed-citation xmlns:xlink="http://www.w3.org/1999/xlink" xlink:type="simple"><person-group><name name-style="western"><surname>Chen</surname><given-names>J</given-names></name><name name-style="western"><surname>Pipoly</surname><given-names>JJ</given-names></name></person-group> (<year>1996</year>) <article-title><tp:taxon-name><tp:taxon-name-part taxon-name-part-type="family">Myrsinaceae</tp:taxon-name-part></tp:taxon-name>.</article-title> In: <person-group><name name-style="western"><surname>Wu</surname><given-names>ZY</given-names></name><name name-style="western"><surname>Raven</surname><given-names>PH</given-names></name></person-group> (<role>Eds</role>) <issue-title>Flora of China 15.</issue-title><source>Science Press, Beijing and Missouri Botanical Garden Press, St Louis</source>, <fpage>1</fpage>–<lpage>38</lpage>.</mixed-citation></ref></ref-list></tp:taxon-treatment>
